# Supplementary material for: Poly[[(μ-1H-benzimidazole-5,6-dicarboxyl­ato)zinc(II)] monohydrate]
Source: Acta Crystallogr Sect E Struct Rep Online. 2009 Jun 13;65(Pt 7):m775. doi: 10.1107/S1600536809022107 (PMC2969483; doi:10.1107/S1600536809022107)
Supplement: Supplementary file 2 [file e-65-0m775-Isup2.hkl]

# 
# h,k,l, Fc-squared, Fo-squared, sigma(Fo-squared) and status flag 
# 
data_I
_shelx_title ' 1 in P21/c' 
_shelx_refln_list_code          4 
_shelx_F_calc_maximum      188.10 
_exptl_crystal_F_000       576.00 
_reflns_d_resolution_high  0.8411 
 
loop_ 
 _symmetry_equiv_pos_as_xyz 
 'x, y, z' 
 '-x, y+1/2, -z+1/2' 
 '-x, -y, -z' 
 'x, -y-1/2, z-1/2' 
 
_cell_length_a     6.4735 
_cell_length_b     8.1836 
_cell_length_c    18.4407 
_cell_angle_alpha  90.000 
_cell_angle_beta  104.397 
_cell_angle_gamma  90.000 
 
_shelx_F_squared_multiplier     1.000 
 
loop_ 
 _refln_index_h 
 _refln_index_k 
 _refln_index_l 
 _refln_F_squared_calc 
 _refln_F_squared_meas 
 _refln_F_squared_sigma 
 _refln_observed_status 
   1   0   0    18293.13    19146.46    264.40 o 
   2   0   0      489.88      589.66     10.94 o 
   3   0   0     8099.23     7990.82    219.94 o 
   4   0   0     2622.69     2579.08     36.74 o 
   5   0   0       35.92       32.23      6.14 o 
   6   0   0       29.89       33.91     15.37 o 
   7   0   0      725.79      817.63     34.37 o 
   1   1   0      944.48     1100.54     20.55 o 
   2   1   0      440.54      502.23      8.68 o 
   3   1   0     1005.91     1061.89     15.27 o 
   4   1   0       60.32       62.25      4.25 o 
   5   1   0      133.01      140.84      6.54 o 
   6   1   0       25.35       23.60      6.41 o 
   7   1   0       24.26       15.97      6.60 o 
   0   2   0       29.49       49.33      5.65 o 
   1   2   0     2987.07     3422.15     41.00 o 
   2   2   0     1295.75     1345.37     16.93 o 
   3   2   0     3900.63     3955.90     40.27 o 
   4   2   0     5764.05     5783.39     57.28 o 
   5   2   0      515.02      495.67     12.77 o 
   6   2   0     1518.55     1594.70     31.78 o 
   7   2   0     1521.78     1539.38     28.29 o 
   1   3   0     6132.70     6138.90     56.62 o 
   2   3   0     2104.21     2084.63     24.77 o 
   3   3   0        8.01        9.79      3.51 o 
   4   3   0     1102.38     1139.77     19.30 o 
   5   3   0      602.85      595.17     14.94 o 
   6   3   0      231.13      220.57     15.26 o 
   7   3   0       54.64       73.93      8.84 o 
   0   4   0     6376.01     6359.77    105.12 o 
   1   4   0     1974.38     1911.35     29.83 o 
   2   4   0      166.21      151.71      7.13 o 
   3   4   0     2479.75     2356.73     30.04 o 
   4   4   0     4289.54     4183.65     47.06 o 
   5   4   0      113.11      106.94      8.18 o 
   6   4   0      131.00      127.96      9.50 o 
   1   5   0      520.99      469.03     15.53 o 
   2   5   0     2369.06     2239.95     45.64 o 
   3   5   0      259.24      275.17     12.59 o 
   4   5   0       60.65       69.24      6.95 o 
   5   5   0     1870.59     1766.77     29.19 o 
   6   5   0      166.86      168.01     10.87 o 
   0   6   0     2740.28     2624.63     61.15 o 
   1   6   0      240.69      219.41     12.60 o 
   2   6   0       46.33       63.21      8.50 o 
   3   6   0       13.92       18.81      5.79 o 
   4   6   0       19.65       15.16      6.02 o 
   5   6   0       33.87       20.95      6.99 o 
   1   7   0      993.00     1045.46     40.02 o 
   2   7   0     1442.14     1452.97     39.10 o 
   3   7   0       38.41       33.17      7.03 o 
   4   7   0       72.11       70.33      8.76 o 
   5   7   0      626.15      649.96     20.03 o 
   0   8   0       29.73       27.59     12.95 o 
   1   8   0       37.87       51.16     20.17 o 
   2   8   0       23.38        7.00      8.06 o 
   3   8   0      312.47      323.31     18.13 o 
   4   8   0      176.77      178.05     28.51 o 
   1   9   0      527.77      549.94     23.51 o 
   2   9   0      457.33      541.75     23.83 o 
  -7   1   1      194.47      187.51     26.91 o 
  -6   1   1     1219.92     1224.62     22.42 o 
  -5   1   1     3603.52     3681.73     36.03 o 
  -4   1   1     1189.32     1242.17     15.89 o 
  -3   1   1     2640.30     2726.23     28.30 o 
  -2   1   1    12562.78    12822.15    107.16 o 
  -1   1   1     4939.99     5153.30     38.41 o 
   0   1   1     6178.20     6213.20     45.12 o 
   1   1   1     8770.76     8927.42    151.90 o 
   2   1   1    14361.91    15240.30    184.62 o 
   4   1   1     1708.56     1693.40     19.83 o 
   5   1   1     2360.36     2425.79     27.28 o 
   6   1   1      364.56      364.43     18.28 o 
   7   1   1      397.41      432.47     15.30 o 
  -7   2   1       20.34       14.47      7.19 o 
  -6   2   1      112.02       98.90      8.11 o 
  -5   2   1      349.36      355.66     11.03 o 
  -4   2   1      893.62      896.13     16.08 o 
  -3   2   1      908.83      910.07     14.70 o 
  -2   2   1        3.10       -1.92      2.55 o 
  -1   2   1    17364.73    17891.13    277.80 o 
   0   2   1        2.52        8.84      1.80 o 
   1   2   1      191.55      215.24      4.45 o 
   2   2   1     2051.34     2193.03     28.63 o 
   3   2   1      489.20      459.63     10.29 o 
   4   2   1     1190.48     1222.24     19.23 o 
   5   2   1      346.97      350.42      9.84 o 
   6   2   1      317.00      344.48     12.83 o 
   7   2   1      157.16      124.46      9.99 o 
  -7   3   1        9.45       12.99      6.76 o 
  -6   3   1      869.31      887.43     31.48 o 
  -5   3   1      301.70      327.19     17.16 o 
  -4   3   1        2.50        3.95      3.96 o 
  -3   3   1     4220.35     4213.83    115.49 o 
  -2   3   1     6266.19     5963.12     56.28 o 
  -1   3   1     2030.76     1851.48     25.81 o 
   0   3   1       49.24       20.77      3.87 o 
   1   3   1     5591.72     5239.29     76.52 o 
   2   3   1     2468.88     2300.25     26.57 o 
   3   3   1       74.18       82.59      5.51 o 
   4   3   1     5072.81     5060.15     52.58 o 
   5   3   1     1292.29     1330.52     27.73 o 
   6   3   1      527.76      526.70     15.54 o 
  -6   4   1      141.25      136.61      9.62 o 
  -5   4   1      817.91      787.25     17.96 o 
  -4   4   1      583.74      576.05     14.51 o 
  -3   4   1     2193.78     2164.47     28.42 o 
  -2   4   1      115.28      147.78      6.88 o 
  -1   4   1       10.88        9.44      4.04 o 
   0   4   1     3407.71     3281.31     44.18 o 
   1   4   1     2593.20     2697.11     31.38 o 
   2   4   1      564.61      542.35     12.10 o 
   3   4   1     1707.33     1685.28     24.21 o 
   4   4   1       71.98       72.08      6.45 o 
   5   4   1      446.64      440.45     18.49 o 
   6   4   1      639.96      631.43     23.06 o 
  -6   5   1     1181.36     1148.99     29.25 o 
  -5   5   1      398.00      370.70     13.69 o 
  -4   5   1       88.66      103.65      9.51 o 
  -3   5   1      807.65      815.06     20.20 o 
  -2   5   1     1013.48      943.85     19.41 o 
  -1   5   1      316.01      312.31     12.94 o 
   0   5   1       99.52       91.85      8.04 o 
   1   5   1     1853.26     1746.37     25.34 o 
   2   5   1     1390.98     1352.69     22.16 o 
   3   5   1       46.08       54.12      6.09 o 
   4   5   1      285.19      276.54     11.40 o 
   5   5   1       40.69       41.46      6.80 o 
   6   5   1        9.93       18.12      6.83 o 
  -5   6   1      298.61      320.33     13.76 o 
  -4   6   1      537.74      552.78     16.39 o 
  -3   6   1     1260.25     1168.13     27.83 o 
  -2   6   1      516.22      543.58     18.54 o 
  -1   6   1     1921.26     1906.69     50.18 o 
   0   6   1     1918.89     1801.50     34.25 o 
   1   6   1      368.02      383.28     15.92 o 
   2   6   1     1193.00     1162.67     34.18 o 
   3   6   1     1992.29     1967.27     42.93 o 
   4   6   1     1206.14     1143.80     23.07 o 
   5   6   1        1.11        2.05      5.81 o 
  -5   7   1       51.62       47.05      8.57 o 
  -4   7   1       60.51       47.54      7.91 o 
  -3   7   1       54.88       42.41     10.36 o 
  -2   7   1      193.30      195.23     13.42 o 
  -1   7   1      104.12      101.90     10.57 o 
   0   7   1      816.16      884.66     25.19 o 
   1   7   1      230.41      231.25     14.08 o 
   2   7   1       49.14       30.67      8.18 o 
   3   7   1      136.74      153.29     12.57 o 
   4   7   1       90.25       96.02      9.53 o 
   5   7   1      453.80      441.30     16.89 o 
  -4   8   1      309.70      317.65     18.48 o 
  -3   8   1      496.21      493.70     45.70 o 
  -2   8   1       70.35       63.71     10.72 o 
  -1   8   1      790.40      831.50     48.20 o 
   0   8   1      285.83      303.35     27.28 o 
   1   8   1        8.29        1.52      7.36 o 
   2   8   1      508.28      499.90     21.38 o 
   3   8   1      273.19      319.47     25.28 o 
   4   8   1       47.95       44.46      9.56 o 
  -2   9   1      109.53      107.64     23.80 o 
  -1   9   1      146.69      122.98     17.87 o 
   0   9   1       65.32       71.88     12.21 o 
   1   9   1        3.96       20.67     16.46 o 
   2   9   1       39.04       41.54     16.88 o 
  -7   0   2     1246.16     1228.30     42.34 o 
  -6   0   2     1744.17     1766.74     48.17 o 
  -5   0   2     1904.74     1919.48     31.82 o 
  -4   0   2     4599.59     4575.02     94.73 o 
  -3   0   2      278.97      240.06     14.84 o 
  -2   0   2      878.11      787.81      9.95 o 
  -1   0   2      537.09      519.18     18.12 o 
   0   0   2     7452.26     7914.97    112.21 o 
   1   0   2       60.76       63.89      2.82 o 
   2   0   2      334.13      491.98      9.23 o 
   3   0   2    13016.38    13874.48    116.92 o 
   4   0   2      305.45      344.99      8.78 o 
   5   0   2     3252.24     3474.65     89.19 o 
   6   0   2     2556.35     2592.84     43.34 o 
   7   0   2      468.36      513.39     29.78 o 
  -7   1   2       71.65       69.59     15.53 o 
  -6   1   2      770.61      798.14     17.85 o 
  -5   1   2      814.48      836.01     13.98 o 
  -4   1   2       25.08       45.49      3.71 o 
  -3   1   2      839.79      910.01     11.50 o 
  -2   1   2     5294.49     5488.05     37.32 o 
  -1   1   2        2.31        2.70      1.01 o 
   0   1   2      180.92      228.41      3.28 o 
   1   1   2     2439.20     2654.25     23.84 o 
   2   1   2        5.71       25.85      1.97 o 
   3   1   2     2051.05     2263.06     23.15 o 
   4   1   2       29.92       39.16      3.86 o 
   5   1   2      159.27      151.92     10.02 o 
   6   1   2       30.51       28.85      5.26 o 
   7   1   2       27.66        7.20     11.96 o 
  -7   2   2      121.28      137.00     12.48 o 
  -6   2   2      112.42      111.05      9.38 o 
  -5   2   2     1518.44     1532.84     23.94 o 
  -4   2   2     7158.14     7140.87     58.47 o 
  -3   2   2      208.50      199.53      7.27 o 
  -2   2   2      125.03       91.33      3.00 o 
  -1   2   2    35383.33    34640.63    320.93 o 
   0   2   2    10911.73    10759.74     77.83 o 
   1   2   2     3999.79     3958.33     31.35 o 
   2   2   2     5647.63     5555.85     45.63 o 
   3   2   2     6909.09     6814.86     63.13 o 
   4   2   2      277.07      258.75      9.04 o 
   5   2   2      285.30      299.50     13.83 o 
   6   2   2      511.49      518.25     13.12 o 
   7   2   2      473.92      436.96     29.25 o 
  -7   3   2      129.99      114.80     26.33 o 
  -6   3   2      143.74      144.50     10.71 o 
  -5   3   2       36.74       34.26      5.77 o 
  -4   3   2        1.47        5.19      7.35 o 
  -3   3   2      175.25      170.95      7.50 o 
  -2   3   2      305.69      254.89      5.82 o 
  -1   3   2       64.51       57.02      3.91 o 
   0   3   2       34.39       36.53      2.78 o 
   1   3   2     3542.46     3495.15     34.30 o 
   2   3   2      770.79      773.74     14.01 o 
   3   3   2       16.02       17.90      3.73 o 
   4   3   2     1819.62     1878.90     26.03 o 
   5   3   2     1144.93     1151.65     20.96 o 
   6   3   2        0.68       -1.28      5.15 o 
  -6   4   2       10.13       15.74      6.23 o 
  -5   4   2      187.79      187.54      9.80 o 
  -4   4   2     2589.60     2531.30     33.24 o 
  -3   4   2        7.06        5.60      3.71 o 
  -2   4   2      801.05      921.79     16.19 o 
  -1   4   2     3156.01     2965.49    104.24 o 
   0   4   2     1623.35     1559.20     26.44 o 
   1   4   2      429.44      442.61     10.80 o 
   2   4   2      870.13      786.15     17.93 o 
   3   4   2     2546.72     2479.62     31.14 o 
   4   4   2      192.70      180.54      8.77 o 
   5   4   2      427.68      405.77     13.21 o 
   6   4   2      731.24      776.68     19.44 o 
  -6   5   2      706.48      676.82     19.18 o 
  -5   5   2      314.78      304.22     12.74 o 
  -4   5   2        8.03       19.36      8.83 o 
  -3   5   2     1413.55     1358.06     23.04 o 
  -2   5   2     3674.39     3596.02     50.49 o 
  -1   5   2     1187.39     1297.86     26.04 o 
   0   5   2     1002.05      993.09     22.43 o 
   1   5   2     1823.88     1740.07     30.76 o 
   2   5   2      118.92      101.35      6.93 o 
   3   5   2      859.10      838.28     17.64 o 
   4   5   2      493.05      493.33     14.41 o 
   5   5   2      395.54      371.55     13.59 o 
   6   5   2       16.21        6.61      6.25 o 
  -6   6   2       15.56       16.70      7.31 o 
  -5   6   2      369.70      352.33     14.52 o 
  -4   6   2      556.81      534.41     22.45 o 
  -3   6   2      361.42      360.31     16.50 o 
  -2   6   2     1919.31     1847.17     36.24 o 
  -1   6   2     1504.60     1492.03     37.39 o 
   0   6   2      248.41      242.49     13.02 o 
   1   6   2      382.17      378.58     15.80 o 
   2   6   2      474.39      497.99     14.61 o 
   3   6   2     1366.49     1381.22     24.98 o 
   4   6   2       18.99       21.02      6.97 o 
   5   6   2      218.31      172.75     11.98 o 
  -5   7   2      171.75      192.92     15.74 o 
  -4   7   2       34.36       45.83      9.37 o 
  -3   7   2      677.09      696.25     37.39 o 
  -2   7   2      557.60      595.73     22.16 o 
  -1   7   2        0.50       -3.04      6.36 o 
   0   7   2     1130.99     1133.26     46.63 o 
   1   7   2     1914.12     1950.24     38.70 o 
   2   7   2      499.11      523.55     16.41 o 
   3   7   2       80.43       70.50      8.40 o 
   4   7   2      665.98      684.98     31.32 o 
  -4   8   2      151.97      152.81     14.36 o 
  -3   8   2      176.74      154.04     13.95 o 
  -2   8   2        1.71       -3.57      7.23 o 
  -1   8   2       67.37       74.83     11.19 o 
   0   8   2       44.71       70.69     10.80 o 
   1   8   2       13.73       17.99      8.46 o 
   2   8   2        6.53        5.11      8.04 o 
   3   8   2       20.84        4.33      8.17 o 
   4   8   2        0.44        1.30      7.23 o 
  -2   9   2      389.86      431.76     21.53 o 
  -1   9   2       43.62       29.25     11.29 o 
   0   9   2      347.18      390.53     20.87 o 
   1   9   2      510.26      569.84     24.16 o 
   2   9   2       12.82       17.41      9.58 o 
  -7   1   3     1175.20     1252.66     30.50 o 
  -6   1   3     1893.50     1981.74     29.54 o 
  -5   1   3      685.10      688.83     12.49 o 
  -4   1   3      587.59      575.67     14.45 o 
  -3   1   3     5211.07     5015.74     32.63 o 
  -2   1   3     1207.82     1068.49      8.89 o 
  -1   1   3      153.73      118.05      3.23 o 
   0   1   3     8307.34     8597.02     55.22 o 
   1   1   3     7631.78     8081.26     52.45 o 
   2   1   3     4445.48     5003.63     38.67 o 
   3   1   3     5684.98     5916.82     46.61 o 
   4   1   3     2198.70     2270.13     27.72 o 
   5   1   3      952.29      964.41     15.85 o 
   6   1   3      240.92      268.09     11.72 o 
   7   1   3     1106.36     1150.49     44.39 o 
  -7   2   3      436.99      436.50     19.11 o 
  -6   2   3      335.23      334.99     14.92 o 
  -5   2   3       53.53       52.43      5.98 o 
  -4   2   3     1019.66     1088.69     14.70 o 
  -3   2   3      252.96      292.01      5.37 o 
  -2   2   3     3877.33     4288.66     31.04 o 
  -1   2   3     2466.52     2673.19     28.77 o 
   0   2   3      178.24      159.34      4.38 o 
   1   2   3      153.82      160.94      6.45 o 
   2   2   3     2833.66     3138.45     27.77 o 
   3   2   3     1162.31     1183.00     17.11 o 
   4   2   3       49.57       50.19      5.16 o 
   5   2   3       60.98       63.25      6.32 o 
   6   2   3       41.12       43.27      6.91 o 
  -7   3   3      224.50      204.84     11.89 o 
  -6   3   3      114.69      143.17      9.34 o 
  -5   3   3       22.83       22.47      5.33 o 
  -4   3   3     2076.71     2075.13     27.91 o 
  -3   3   3     5321.90     5271.30     52.48 o 
  -2   3   3     7746.94     7913.23     54.71 o 
  -1   3   3      700.65      662.53     13.11 o 
   0   3   3     1619.36     1369.25     15.00 o 
   1   3   3     4495.36     4146.84     40.02 o 
   2   3   3      296.58      284.56      6.11 o 
   3   3   3     2264.78     2191.76     27.09 o 
   4   3   3     1490.75     1460.73     22.26 o 
   5   3   3      343.55      320.46     11.42 o 
   6   3   3       84.82      102.08     10.72 o 
  -6   4   3        0.47       -3.41      6.46 o 
  -5   4   3      142.19      130.23      8.65 o 
  -4   4   3      523.29      491.74     13.34 o 
  -3   4   3       52.94       67.98      5.79 o 
  -2   4   3     9755.11     9719.69     85.43 o 
  -1   4   3     4353.39     4354.18     44.23 o 
   0   4   3     2869.09     2915.35     27.89 o 
   1   4   3        2.60        7.80      2.55 o 
   2   4   3      288.36      249.02     12.69 o 
   3   4   3      521.49      526.37     12.86 o 
   4   4   3      155.20      135.98      7.83 o 
   5   4   3      402.85      383.81     22.21 o 
   6   4   3      723.14      710.62     23.31 o 
  -6   5   3      731.94      703.91     18.52 o 
  -5   5   3      271.18      263.55     11.93 o 
  -4   5   3      332.51      329.86     12.25 o 
  -3   5   3     1732.73     1641.44     25.67 o 
  -2   5   3      453.82      402.14     10.47 o 
  -1   5   3     1484.93     1467.28     27.93 o 
   0   5   3     3158.75     3096.59     63.62 o 
   1   5   3     1553.20     1448.18     27.52 o 
   2   5   3        1.01        4.44      3.86 o 
   3   5   3     1296.93     1254.94     24.50 o 
   4   5   3      431.74      420.02     13.30 o 
   5   5   3      264.02      269.39     15.72 o 
   6   5   3      180.33      150.08     18.90 o 
  -6   6   3       54.06       57.29     10.70 o 
  -5   6   3      527.06      541.51     17.40 o 
  -4   6   3      797.41      747.07     19.05 o 
  -3   6   3      693.74      668.38     67.27 o 
  -2   6   3      271.17      277.91     14.13 o 
  -1   6   3      512.03      493.44     17.51 o 
   0   6   3      383.33      347.66     15.34 o 
   1   6   3      379.92      367.67     12.59 o 
   2   6   3     1953.96     1909.89     29.44 o 
   3   6   3       11.05       15.03      5.45 o 
   4   6   3       58.57       59.45      7.52 o 
   5   6   3      602.05      600.74     37.77 o 
  -5   7   3       19.95       14.64      8.38 o 
  -4   7   3      193.73      198.65     14.24 o 
  -3   7   3      137.92      150.85     12.58 o 
  -2   7   3       12.15        8.17      6.86 o 
  -1   7   3       73.24       87.21     10.76 o 
   0   7   3      529.52      559.65     20.43 o 
   1   7   3      456.69      487.92     19.51 o 
   2   7   3       28.79       24.46      6.49 o 
   3   7   3      422.64      414.68     17.79 o 
   4   7   3      147.67      154.19     11.00 o 
  -4   8   3      331.67      356.84     19.42 o 
  -3   8   3       44.92       26.11      9.34 o 
  -2   8   3     1238.09     1288.14     33.10 o 
  -1   8   3      743.42      776.87     25.64 o 
   0   8   3       44.39       51.54     10.46 o 
   1   8   3      959.62      982.51     28.60 o 
   2   8   3     2439.99     2515.83     48.14 o 
   3   8   3      642.11      712.65     28.93 o 
  -2   9   3       27.08       32.40     10.16 o 
  -1   9   3        0.09        9.12      8.98 o 
   0   9   3       16.93       26.63     10.49 o 
   1   9   3        4.12       -7.18      8.43 o 
   2   9   3        4.05        6.99      9.54 o 
  -7   0   4      336.91      335.33     23.82 o 
  -6   0   4      635.93      697.27     29.39 o 
  -5   0   4     5894.68     5982.39     86.84 o 
  -4   0   4      919.32      882.26     23.12 o 
  -3   0   4      803.61     1030.57     13.66 o 
  -2   0   4      764.44      724.13      9.71 o 
  -1   0   4    17125.35    17606.30    173.25 o 
   0   0   4     3222.10     3449.56     54.13 o 
   1   0   4     1169.39     1122.78     14.26 o 
   2   0   4     1934.04     1899.50     23.86 o 
   3   0   4       40.36       59.09      5.26 o 
   4   0   4     1191.39     1201.54     17.72 o 
   5   0   4      953.06     1009.16     22.88 o 
   6   0   4      523.97      542.04     28.55 o 
  -7   1   4        3.46        7.75      7.58 o 
  -6   1   4       42.02       54.65      8.63 o 
  -5   1   4       20.62       19.01      4.73 o 
  -4   1   4        4.91        1.18      1.81 o 
  -3   1   4      449.98      554.90      6.64 o 
  -2   1   4     2029.13     2017.78     16.50 o 
  -1   1   4      537.98      589.76      7.31 o 
   0   1   4     1393.38     1575.78     12.37 o 
   1   1   4      495.47      527.59      9.35 o 
   2   1   4     2199.47     2618.74     23.78 o 
   3   1   4      865.85     1027.92     11.23 o 
   4   1   4      719.93      754.08     20.73 o 
   5   1   4       62.01       65.19      5.50 o 
   6   1   4      200.77      208.88     13.79 o 
  -7   2   4       86.98       90.88     12.14 o 
  -6   2   4      128.79      141.28     11.09 o 
  -5   2   4     2795.24     2760.11     34.79 o 
  -4   2   4       90.05       77.19      5.77 o 
  -3   2   4     1901.70     1827.31     16.65 o 
  -2   2   4     2627.36     2479.88     22.93 o 
  -1   2   4    11784.45    11630.27     75.59 o 
   0   2   4      329.88      360.06      7.12 o 
   1   2   4     1536.92     1396.88     14.35 o 
   2   2   4    10820.28    10847.63     97.98 o 
   3   2   4     2892.07     2977.10     32.38 o 
   4   2   4     1356.75     1288.54     19.77 o 
   5   2   4     1966.95     1967.42     23.97 o 
   6   2   4      494.51      515.43     20.11 o 
  -7   3   4      372.09      349.73     17.71 o 
  -6   3   4       72.22       79.48      7.95 o 
  -5   3   4       51.15       41.63      6.44 o 
  -4   3   4      588.09      653.87     14.58 o 
  -3   3   4      950.35     1024.53     11.92 o 
  -2   3   4      425.82      457.17      9.51 o 
  -1   3   4       48.92       26.57      2.55 o 
   0   3   4     1344.07     1333.87     15.95 o 
   1   3   4     1023.53     1008.57     12.50 o 
   2   3   4      100.89      145.71      4.92 o 
   3   3   4        8.90       15.07      3.63 o 
   4   3   4       41.14       34.02      7.11 o 
   5   3   4       16.98        9.40      4.97 o 
   6   3   4       16.97       16.98      8.27 o 
  -7   4   4       65.73       74.73      9.49 o 
  -6   4   4      210.44      211.11     14.04 o 
  -5   4   4     1528.08     1482.29     25.35 o 
  -4   4   4      262.47      275.03     10.68 o 
  -3   4   4     1802.86     1823.91     31.73 o 
  -2   4   4     4237.24     4000.44     35.61 o 
  -1   4   4     3358.22     3165.96     29.55 o 
   0   4   4     1223.61     1260.63     20.44 o 
   1   4   4     2563.59     2495.08     24.96 o 
   2   4   4     1284.05     1161.45     26.68 o 
   3   4   4      547.48      532.05     12.86 o 
   4   4   4      814.88      737.94     16.17 o 
   5   4   4      543.55      498.63     14.77 o 
   6   4   4      541.67      501.11     30.91 o 
  -6   5   4      462.73      432.65     22.33 o 
  -5   5   4       72.24       55.82     10.10 o 
  -4   5   4       77.76       73.90      8.26 o 
  -3   5   4      741.28      735.18     20.17 o 
  -2   5   4      158.13      171.34      7.52 o 
  -1   5   4      595.67      592.32     17.20 o 
   0   5   4     2638.18     2601.14     27.57 o 
   1   5   4      260.64      263.95     11.97 o 
   2   5   4       88.07      104.33      9.38 o 
   3   5   4     1048.67     1010.01     19.47 o 
   4   5   4     1347.31     1278.15     23.10 o 
   5   5   4        0.45       11.04      7.85 o 
  -6   6   4      183.93      178.36     12.30 o 
  -5   6   4     1000.69      980.86     22.71 o 
  -4   6   4      562.62      612.47     20.88 o 
  -3   6   4       55.06       39.85      7.91 o 
  -2   6   4      681.36      677.09     15.21 o 
  -1   6   4     1791.24     1714.73     37.53 o 
   0   6   4       37.03       36.07      7.30 o 
   1   6   4      975.11      969.28     23.88 o 
   2   6   4      469.57      475.46     17.48 o 
   3   6   4       12.13        9.09      6.53 o 
   4   6   4      488.23      439.29     23.49 o 
   5   6   4      308.24      266.80     30.61 o 
  -5   7   4      151.57      138.97     13.48 o 
  -4   7   4     1087.25     1058.75     28.97 o 
  -3   7   4     2035.04     1963.33     60.62 o 
  -2   7   4      222.25      197.73     13.42 o 
  -1   7   4      287.69      272.04     20.70 o 
   0   7   4     1310.21     1386.44     31.70 o 
   1   7   4      200.64      199.16     13.57 o 
   2   7   4      301.06      287.52     14.18 o 
   3   7   4      342.58      325.31     14.01 o 
   4   7   4      543.94      546.76     17.72 o 
  -4   8   4      136.72      114.55     13.23 o 
  -3   8   4      592.95      567.72     23.01 o 
  -2   8   4       99.69      111.01     12.37 o 
  -1   8   4       74.67       83.54     11.30 o 
   0   8   4       79.29       86.61     15.83 o 
   1   8   4      168.14      184.44     46.01 o 
   2   8   4      923.56      954.16     28.69 o 
   3   8   4      181.11      196.70     12.50 o 
  -2   9   4       18.12       15.07     14.64 o 
  -1   9   4      544.14      558.40     23.84 o 
   0   9   4     1466.87     1614.02     39.47 o 
   1   9   4      373.85      386.57     57.13 o 
   2   9   4      151.01      145.58     14.93 o 
  -7   1   5      401.67      445.45     18.99 o 
  -6   1   5      208.37      213.16     32.04 o 
  -5   1   5      637.41      625.16     14.23 o 
  -4   1   5     1901.09     1825.59     15.63 o 
  -3   1   5     3131.03     3199.87     22.62 o 
  -2   1   5      424.36      434.80      7.11 o 
  -1   1   5     5798.98     5794.07     38.84 o 
   0   1   5     4224.10     4209.29     28.93 o 
   1   1   5      921.94      894.21      8.66 o 
   2   1   5     5212.26     5425.41     61.72 o 
   3   1   5     3493.17     3538.71     39.09 o 
   4   1   5      326.28      347.92      8.60 o 
   5   1   5       23.25       15.97      6.92 o 
   6   1   5     1288.43     1297.00     58.73 o 
  -7   2   5       18.14       27.51     12.19 o 
  -6   2   5      117.36      119.87      8.50 o 
  -5   2   5      144.25      150.07     14.10 o 
  -4   2   5      397.24      414.91      9.44 o 
  -3   2   5      277.18      286.53      4.61 o 
  -2   2   5      274.13      259.43      5.94 o 
  -1   2   5      528.30      547.99      6.81 o 
   0   2   5       39.78       35.08      2.19 o 
   1   2   5      999.95     1002.43     10.40 o 
   2   2   5        2.24        7.71      2.67 o 
   3   2   5      427.99      428.73     10.30 o 
   4   2   5        3.97        5.12      3.16 o 
   5   2   5        3.37       -3.99      8.89 o 
   6   2   5       17.86        1.53      7.85 o 
  -7   3   5     1126.87     1012.34     28.49 o 
  -6   3   5      178.50      192.76     10.39 o 
  -5   3   5      519.21      533.70     14.43 o 
  -4   3   5     5271.50     5167.36     46.50 o 
  -3   3   5     1290.41     1191.38     23.93 o 
  -2   3   5       25.60       27.02      2.85 o 
  -1   3   5     6603.36     6251.82     43.92 o 
   0   3   5      966.43      850.28     10.19 o 
   1   3   5     2350.99     2384.32     22.77 o 
   2   3   5     2432.80     2287.80     32.39 o 
   3   3   5     2376.67     2289.97     28.03 o 
   4   3   5      593.30      593.83     17.51 o 
   5   3   5       29.26       40.04      7.74 o 
   6   3   5     1217.23     1255.19     48.77 o 
  -7   4   5       26.68       26.05      8.00 o 
  -6   4   5      139.89      145.82     14.58 o 
  -5   4   5        8.32        7.16      5.42 o 
  -4   4   5        5.72        5.82      4.68 o 
  -3   4   5      392.68      354.68     18.85 o 
  -2   4   5      313.29      295.30      7.75 o 
  -1   4   5      738.96      688.63     11.24 o 
   0   4   5      124.64      153.18      9.47 o 
   1   4   5     2392.88     2329.93     27.27 o 
   2   4   5      224.02      225.64      6.81 o 
   3   4   5      316.06      292.19     10.89 o 
   4   4   5      785.29      754.42     16.46 o 
   5   4   5      483.45      461.34     27.84 o 
   6   4   5       44.87       26.47     14.47 o 
  -6   5   5       62.62       60.88      8.56 o 
  -5   5   5       76.23       75.21      8.00 o 
  -4   5   5      755.75      746.25     21.13 o 
  -3   5   5      679.77      628.81     18.48 o 
  -2   5   5       78.46       65.49      4.76 o 
  -1   5   5     1854.28     1769.53     21.28 o 
   0   5   5     2157.30     2058.51     26.38 o 
   1   5   5      124.41       99.13      8.15 o 
   2   5   5     1001.53      960.54     18.44 o 
   3   5   5     1846.40     1790.08     27.18 o 
   4   5   5       41.70       44.97      6.37 o 
   5   5   5       25.31       10.06     12.24 o 
  -6   6   5      438.08      426.66     29.36 o 
  -5   6   5      775.65      783.31     24.56 o 
  -4   6   5      170.77      147.39     17.40 o 
  -3   6   5     2006.86     1959.90     36.96 o 
  -2   6   5     1207.80     1227.60     21.08 o 
  -1   6   5      104.98       96.32      7.10 o 
   0   6   5      344.59      343.89     15.19 o 
   1   6   5      940.81      908.88     19.90 o 
   2   6   5      420.16      453.25     14.01 o 
   3   6   5        0.69       -0.24      5.02 o 
   4   6   5      450.19      444.91     15.08 o 
   5   6   5      716.73      742.12     38.11 o 
  -5   7   5      102.13       87.38     16.76 o 
  -4   7   5      608.87      591.67     22.05 o 
  -3   7   5      553.82      561.33     21.12 o 
  -2   7   5       54.15       29.88      8.07 o 
  -1   7   5      989.77     1023.80     24.41 o 
   0   7   5      697.33      675.69     22.22 o 
   1   7   5       58.06       67.99      7.84 o 
   2   7   5      391.20      413.72     14.92 o 
   3   7   5      340.43      337.35     14.26 o 
   4   7   5      250.04      254.48     28.07 o 
  -4   8   5      176.74      164.28     14.63 o 
  -3   8   5      456.51      535.08     22.48 o 
  -2   8   5      928.79      933.00     28.03 o 
  -1   8   5      345.27      375.05     14.35 o 
   0   8   5      169.09      163.17     14.07 o 
   1   8   5     1556.19     1619.18     37.16 o 
   2   8   5      600.04      623.75     19.42 o 
   3   8   5        7.03        5.33      6.87 o 
  -2   9   5       15.42       13.16      9.30 o 
  -1   9   5        3.95       13.00      9.50 o 
   0   9   5       11.37       23.12     10.17 o 
   1   9   5       21.91       26.41     10.85 o 
  -7   0   6      149.25      151.63     18.38 o 
  -6   0   6     2341.75     2278.93     57.16 o 
  -5   0   6      929.99      913.82     30.73 o 
  -4   0   6     2800.41     3114.29     32.98 o 
  -3   0   6     4762.96     4937.63     56.89 o 
  -2   0   6     6837.80     6979.30     74.69 o 
  -1   0   6      169.95      131.51      5.61 o 
   0   0   6     7442.07     7549.82    113.20 o 
   1   0   6     2210.63     2116.29     39.73 o 
   2   0   6     3174.08     3564.49     40.55 o 
   3   0   6     3472.20     3359.99     51.24 o 
   4   0   6     3811.85     3953.60     81.16 o 
   5   0   6      743.36      762.79     31.86 o 
   6   0   6      154.35      165.64     19.30 o 
  -7   1   6       32.41       27.10      8.73 o 
  -6   1   6      274.70      307.53     22.62 o 
  -5   1   6      117.80      126.76      6.27 o 
  -4   1   6     1163.76     1285.27     21.81 o 
  -3   1   6      151.79      169.67      5.60 o 
  -2   1   6      776.05      841.57     10.62 o 
  -1   1   6       14.88       26.12      2.25 o 
   0   1   6     2343.29     2620.50     21.55 o 
   1   1   6      868.89      867.87      8.62 o 
   2   1   6       44.89       29.76      2.58 o 
   3   1   6        1.11        3.54      2.09 o 
   4   1   6      229.07      232.08     11.22 o 
   5   1   6       86.65       78.47     13.78 o 
   6   1   6       31.96        5.14      7.47 o 
  -7   2   6      266.04      254.57     15.62 o 
  -6   2   6     1207.35     1255.84     31.00 o 
  -5   2   6      941.23     1003.98     18.78 o 
  -4   2   6      515.79      448.61      9.93 o 
  -3   2   6      727.00      586.00      9.62 o 
  -2   2   6     5970.83     5898.04     46.59 o 
  -1   2   6      279.05      319.46      5.29 o 
   0   2   6     7441.54     7634.61     51.45 o 
   1   2   6     1943.15     1799.75     15.84 o 
   2   2   6      676.60      586.93      8.07 o 
   3   2   6      645.96      623.73     10.91 o 
   4   2   6     1202.18     1139.82     37.81 o 
   5   2   6      706.38      723.84     33.10 o 
   6   2   6       34.32       37.79     32.60 o 
  -7   3   6      200.27      179.14     13.88 o 
  -6   3   6       11.39        7.09      6.00 o 
  -5   3   6      100.22       92.76      7.39 o 
  -4   3   6      362.70      394.27     10.19 o 
  -3   3   6        2.46        7.63      2.67 o 
  -2   3   6      682.71      654.45     12.66 o 
  -1   3   6      884.50      745.83     10.67 o 
   0   3   6      333.02      288.34      5.99 o 
   1   3   6     1872.70     2120.45     19.17 o 
   2   3   6      464.26      474.07      7.94 o 
   3   3   6      786.48      769.66     13.14 o 
   4   3   6       86.54       78.50      6.56 o 
   5   3   6      366.84      317.78     17.63 o 
   6   3   6      177.13      217.47     22.12 o 
  -7   4   6       62.16       60.25     10.80 o 
  -6   4   6      804.52      838.55     26.56 o 
  -5   4   6      717.01      670.20     16.92 o 
  -4   4   6      693.91      684.67     15.66 o 
  -3   4   6     1179.70     1083.54     18.88 o 
  -2   4   6     4243.47     4189.50     37.48 o 
  -1   4   6        5.25       15.55      3.73 o 
   0   4   6     2844.97     2879.75     25.13 o 
   1   4   6     3885.42     3894.88     35.55 o 
   2   4   6     1522.82     1499.07     21.13 o 
   3   4   6      900.15      896.63     16.80 o 
   4   4   6     1895.32     1759.40     27.47 o 
   5   4   6      454.32      404.23     17.93 o 
  -6   5   6       12.59        2.86      7.41 o 
  -5   5   6      411.05      403.22     14.08 o 
  -4   5   6      290.01      275.33     13.92 o 
  -3   5   6        1.66        0.77      3.96 o 
  -2   5   6      793.13      771.58     13.41 o 
  -1   5   6     2006.16     1971.26     23.00 o 
   0   5   6     2115.55     2179.58     22.02 o 
   1   5   6       18.69       23.07      3.98 o 
   2   5   6       59.81       52.80      5.97 o 
   3   5   6      306.08      311.53     11.50 o 
   4   5   6        5.68        1.75      6.39 o 
   5   5   6      309.11      271.74     15.98 o 
  -6   6   6      323.48      288.49     17.17 o 
  -5   6   6      272.51      281.67     26.94 o 
  -4   6   6      354.67      339.40     18.84 o 
  -3   6   6      526.59      524.03     21.91 o 
  -2   6   6     1018.64     1033.16     19.41 o 
  -1   6   6      137.51      125.84      6.84 o 
   0   6   6      174.21      148.71      6.72 o 
   1   6   6      647.05      627.51     13.45 o 
   2   6   6      742.63      751.26     20.17 o 
   3   6   6       88.28       89.16      8.05 o 
   4   6   6      447.28      432.47     22.46 o 
  -5   7   6      338.33      364.33     19.10 o 
  -4   7   6     1123.05     1105.62     32.45 o 
  -3   7   6      155.26      177.76     22.92 o 
  -2   7   6      112.18      132.26     11.58 o 
  -1   7   6     1112.58     1167.57     22.67 o 
   0   7   6      157.91      178.10     12.93 o 
   1   7   6      393.90      385.34     16.15 o 
   2   7   6     2121.38     2127.33     42.93 o 
   3   7   6     1339.26     1308.63     32.54 o 
   4   7   6       73.80       47.82     10.30 o 
  -4   8   6      103.64       72.06     12.00 o 
  -3   8   6       89.89      118.34     12.89 o 
  -2   8   6      253.00      236.19     15.64 o 
  -1   8   6        7.17       13.93      6.16 o 
   0   8   6      497.30      514.46     16.99 o 
   1   8   6      121.92      125.99     17.71 o 
   2   8   6        5.47        6.43      6.92 o 
   3   8   6       27.65       38.19      8.80 o 
  -2   9   6      105.50      105.62     13.55 o 
  -1   9   6      779.77      808.64     28.25 o 
   0   9   6      739.10      794.10     22.09 o 
   1   9   6        1.07       -8.91      8.93 o 
  -7   1   7      164.55      169.61     13.40 o 
  -6   1   7      285.88      275.56     14.51 o 
  -5   1   7     3249.15     3302.32     38.64 o 
  -4   1   7     1401.30     1326.14     16.54 o 
  -3   1   7      227.87      225.68      6.31 o 
  -2   1   7    12202.99    12592.40     91.49 o 
  -1   1   7     3579.89     3449.33     28.45 o 
   0   1   7       81.98       63.41      2.65 o 
   1   1   7     1846.95     1915.50     20.39 o 
   2   1   7     8138.08     8451.84     64.72 o 
   3   1   7      277.48      284.51      8.80 o 
   4   1   7        4.14        2.56      4.64 o 
   5   1   7     1485.11     1542.15     41.64 o 
   6   1   7      954.22      922.01     34.93 o 
  -7   2   7       32.95       34.97      9.26 o 
  -6   2   7       67.89       40.98      8.29 o 
  -5   2   7       96.60       95.21      6.15 o 
  -4   2   7     1144.65     1180.21     19.24 o 
  -3   2   7      800.53      705.33     11.06 o 
  -2   2   7      170.05      182.15      5.55 o 
  -1   2   7      202.39      184.56      4.34 o 
   0   2   7     2109.45     2272.25     18.84 o 
   1   2   7      783.24      797.05      9.43 o 
   2   2   7      127.24      139.91      4.56 o 
   3   2   7      180.47      210.97     14.60 o 
   4   2   7      124.46      144.13     10.04 o 
   5   2   7        6.21        8.05     10.52 o 
   6   2   7        1.51       -1.91      8.22 o 
  -7   3   7      142.50      157.40     29.29 o 
  -6   3   7      264.23      269.03     12.05 o 
  -5   3   7     1305.71     1270.04     27.63 o 
  -4   3   7     2089.97     2031.69     27.76 o 
  -3   3   7      306.28      355.75     10.31 o 
  -2   3   7     1743.82     1627.63     16.39 o 
  -1   3   7     3554.36     3315.94     26.35 o 
   0   3   7      600.08      554.07      9.12 o 
   1   3   7     1229.51     1131.02     12.81 o 
   2   3   7     6600.65     6525.57     61.99 o 
   3   3   7      123.75      129.04      7.03 o 
   4   3   7       49.45       45.46      7.67 o 
   5   3   7     1505.29     1486.38     32.99 o 
   6   3   7      518.49      501.64     32.11 o 
  -6   4   7      783.25      749.04     23.49 o 
  -5   4   7      600.54      570.98     19.21 o 
  -4   4   7      315.59      282.18     10.86 o 
  -3   4   7     1527.32     1480.15     18.68 o 
  -2   4   7      124.21      124.29      5.53 o 
  -1   4   7      331.36      341.07      7.24 o 
   0   4   7      790.39      705.68     10.56 o 
   1   4   7       25.88       35.70      3.56 o 
   2   4   7       38.36       33.74      3.57 o 
   3   4   7      483.66      475.33     13.14 o 
   4   4   7      583.51      615.14     31.11 o 
   5   4   7       37.47       39.66      8.74 o 
  -6   5   7       23.41       10.36     21.24 o 
  -5   5   7      628.60      605.91     21.81 o 
  -4   5   7      162.88      178.42     20.78 o 
  -3   5   7        9.15        4.30      4.52 o 
  -2   5   7     2597.97     2537.25     27.63 o 
  -1   5   7     1251.19     1278.25     22.93 o 
   0   5   7     1167.80     1173.06     15.18 o 
   1   5   7      433.91      424.29      9.20 o 
   2   5   7     1812.64     1699.37     22.59 o 
   3   5   7      652.40      660.86     25.42 o 
   4   5   7        1.31        3.29      6.78 o 
   5   5   7      450.84      471.39     24.33 o 
  -5   6   7        3.02        1.51      7.08 o 
  -4   6   7      189.17      191.63     35.57 o 
  -3   6   7      916.59      882.85     23.92 o 
  -2   6   7      296.52      325.38     10.09 o 
  -1   6   7       17.43       21.43      4.57 o 
   0   6   7     2928.61     2898.60     31.52 o 
   1   6   7     2468.91     2573.38     26.57 o 
   2   6   7       32.46       26.77      5.34 o 
   3   6   7      684.14      688.53     18.20 o 
   4   6   7      843.02      776.36     25.27 o 
  -5   7   7      182.57      155.47     13.99 o 
  -4   7   7      393.96      370.14     18.42 o 
  -3   7   7      153.76      166.92     13.09 o 
  -2   7   7       41.90       27.34      8.23 o 
  -1   7   7      371.33      412.92     27.52 o 
   0   7   7      146.36      137.25      9.41 o 
   1   7   7       16.89       18.28      5.52 o 
   2   7   7      327.86      332.89     13.95 o 
   3   7   7       29.66       30.39      7.53 o 
  -4   8   7      318.56      314.33     22.04 o 
  -3   8   7     1364.33     1428.31     35.80 o 
  -2   8   7      328.35      349.48     18.45 o 
  -1   8   7        1.12        8.62      5.82 o 
   0   8   7      799.74      895.01     23.39 o 
   1   8   7      686.74      684.53     17.03 o 
   2   8   7        5.98        9.65      5.90 o 
  -2   9   7       70.27       75.44     12.78 o 
  -1   9   7       32.14       43.43     11.57 o 
   0   9   7       33.57       32.93      8.59 o 
  -7   0   8      194.89      231.38     21.07 o 
  -6   0   8      968.55      969.96     35.92 o 
  -5   0   8      628.50      632.94     26.22 o 
  -4   0   8     2012.04     1914.63     30.01 o 
  -3   0   8     5564.18     5585.02     64.40 o 
  -2   0   8      250.01      226.64      8.18 o 
  -1   0   8    15084.74    16437.17    164.90 o 
   0   0   8     6668.55     6560.83    103.21 o 
   1   0   8      304.65      220.58     12.32 o 
   2   0   8     1475.78     1553.04     35.46 o 
   3   0   8     6295.97     6255.96    102.40 o 
   4   0   8     3700.37     3708.25     80.98 o 
   5   0   8      985.13      880.86     36.63 o 
   6   0   8      288.47      311.62     25.79 o 
  -7   1   8       20.29        8.95      8.02 o 
  -6   1   8       93.63       85.73     10.10 o 
  -5   1   8      111.73      115.94      7.42 o 
  -4   1   8       10.53       13.57      3.28 o 
  -3   1   8      369.11      411.92      9.23 o 
  -2   1   8       32.56       43.93      3.19 o 
  -1   1   8      497.73      631.87      8.72 o 
   0   1   8     3121.01     3586.32     28.96 o 
   1   1   8     2020.64     2244.91     23.38 o 
   2   1   8     1518.53     1710.66     22.64 o 
   3   1   8       13.38        9.90      3.69 o 
   4   1   8      110.97      109.40      8.90 o 
   5   1   8      165.38      151.95     20.80 o 
   6   1   8        0.10        9.21      8.37 o 
  -7   2   8     1295.39     1309.78     85.15 o 
  -6   2   8     1652.49     1624.57     33.86 o 
  -5   2   8      612.25      568.52     14.42 o 
  -4   2   8     3853.67     3774.18     35.08 o 
  -3   2   8     2732.86     2682.80     26.37 o 
  -2   2   8      772.90      756.30     11.10 o 
  -1   2   8     5730.99     5666.47     44.10 o 
   0   2   8     2904.34     2801.01     27.01 o 
   1   2   8     3045.87     3202.51     25.13 o 
   2   2   8     1037.82     1105.97     14.22 o 
   3   2   8     3189.12     3340.12     49.31 o 
   4   2   8      512.22      583.34     31.71 o 
   5   2   8      637.56      613.35     32.18 o 
   6   2   8     1068.20     1078.59     31.87 o 
  -7   3   8       13.66        0.91      8.79 o 
  -6   3   8      199.98      188.19     12.97 o 
  -5   3   8      877.14      797.73     17.71 o 
  -4   3   8       99.41       98.95      7.05 o 
  -3   3   8      178.13      184.53      6.57 o 
  -2   3   8     1756.10     1654.09     18.91 o 
  -1   3   8     1106.70     1108.58     12.32 o 
   0   3   8        0.45        4.80      2.17 o 
   1   3   8      153.72      141.49      4.85 o 
   2   3   8      105.30       87.50      4.80 o 
   3   3   8      126.19      115.76      9.36 o 
   4   3   8      198.10      210.16     12.65 o 
   5   3   8      213.13      212.80     13.82 o 
  -6   4   8      315.24      328.05     16.53 o 
  -5   4   8       23.70       20.54      5.79 o 
  -4   4   8      443.18      467.79     13.46 o 
  -3   4   8     1304.76     1221.96     17.01 o 
  -2   4   8      583.75      629.74     11.55 o 
  -1   4   8     1468.93     1304.27     14.80 o 
   0   4   8     3224.00     3229.77     27.86 o 
   1   4   8     1411.44     1407.62     16.12 o 
   2   4   8        2.51        3.02      3.15 o 
   3   4   8     1181.15     1129.45     26.68 o 
   4   4   8      468.20      442.73     29.94 o 
   5   4   8       19.80       20.81      8.57 o 
  -6   5   8      133.59      156.15     15.91 o 
  -5   5   8      530.46      513.33     15.92 o 
  -4   5   8       18.03       17.53      5.39 o 
  -3   5   8      859.15      840.90     17.90 o 
  -2   5   8     2134.50     1997.93     23.85 o 
  -1   5   8     1375.24     1331.49     16.20 o 
   0   5   8      396.68      379.74     13.83 o 
   1   5   8     2039.33     2149.50     22.44 o 
   2   5   8      924.71      894.86     15.86 o 
   3   5   8        5.80       10.79      6.88 o 
   4   5   8     1156.46     1141.67     29.88 o 
   5   5   8      373.05      344.03     18.54 o 
  -5   6   8        4.22        5.73      7.41 o 
  -4   6   8      401.09      430.78     49.81 o 
  -3   6   8      641.55      612.37     19.70 o 
  -2   6   8      128.73      116.34      6.80 o 
  -1   6   8      729.35      779.74     15.00 o 
   0   6   8      848.40      803.28     19.39 o 
   1   6   8       25.92       30.65      4.43 o 
   2   6   8      119.03      117.90      8.95 o 
   3   6   8      723.60      693.98     29.76 o 
   4   6   8      427.40      388.41     21.03 o 
  -5   7   8      413.06      428.42     20.45 o 
  -4   7   8      586.38      538.16     21.53 o 
  -3   7   8       25.48       29.67      8.57 o 
  -2   7   8      350.42      357.29     17.33 o 
  -1   7   8     1393.74     1471.80     23.47 o 
   0   7   8       23.30       28.66      4.91 o 
   1   7   8      581.48      593.50     14.89 o 
   2   7   8      943.76     1006.17     22.92 o 
   3   7   8      329.50      292.32     17.26 o 
  -3   8   8        2.07       -1.64      8.73 o 
  -2   8   8       73.91       60.82     10.86 o 
  -1   8   8       52.11       51.15      7.92 o 
   0   8   8       37.39       34.65      7.74 o 
   1   8   8      177.75      195.25     11.83 o 
   2   8   8       14.63       12.07      7.16 o 
  -1   9   8      242.98      293.99     18.86 o 
   0   9   8       20.73       17.12      7.66 o 
  -7   1   9       63.80       54.83     10.20 o 
  -6   1   9     2027.04     2077.01     39.00 o 
  -5   1   9     1384.25     1383.55     22.66 o 
  -4   1   9       29.44       30.12      3.94 o 
  -3   1   9     5398.04     5263.29     44.10 o 
  -2   1   9    10354.88    10529.07     78.69 o 
  -1   1   9      794.83      739.19      9.85 o 
   0   1   9        6.86        8.33      2.10 o 
   1   1   9    10911.04    11089.76    118.74 o 
   2   1   9     1198.29     1262.63     19.28 o 
   3   1   9      325.04      339.80     10.47 o 
   4   1   9     2103.34     2077.82     36.94 o 
   5   1   9     2168.52     2133.37     43.65 o 
  -7   2   9      101.05       76.40     11.01 o 
  -6   2   9        1.72       13.27      7.11 o 
  -5   2   9      365.93      344.01     11.80 o 
  -4   2   9     1732.57     1674.14     23.03 o 
  -3   2   9      217.17      192.43      6.59 o 
  -2   2   9      254.29      243.85      4.96 o 
  -1   2   9      177.77      146.02      4.38 o 
   0   2   9      117.79       95.94      3.63 o 
   1   2   9        0.66        0.94      2.44 o 
   2   2   9      539.54      544.87     13.98 o 
   3   2   9     1225.33     1256.54     26.96 o 
   4   2   9      475.38      415.66     16.38 o 
   5   2   9      108.27      126.47     18.21 o 
  -7   3   9       43.66       54.13     10.28 o 
  -6   3   9     1065.57     1141.92     23.20 o 
  -5   3   9     1037.05     1106.06     21.25 o 
  -4   3   9      161.27      158.54      8.35 o 
  -3   3   9     1532.77     1504.25     19.68 o 
  -2   3   9     2047.41     1957.76     21.48 o 
  -1   3   9       39.43       50.12      3.26 o 
   0   3   9     1795.31     1840.94     17.78 o 
   1   3   9     7571.83     7328.48     52.39 o 
   2   3   9     2382.44     2349.11     30.07 o 
   3   3   9        0.49        6.12      5.69 o 
   4   3   9      212.08      241.77     13.85 o 
   5   3   9     1106.53     1124.08     29.58 o 
  -6   4   9       55.77       64.77     10.03 o 
  -5   4   9       25.67       32.17      6.51 o 
  -4   4   9      550.26      604.36     15.65 o 
  -3   4   9      551.97      533.39     11.33 o 
  -2   4   9       38.20       28.68      3.85 o 
  -1   4   9     1856.24     1871.39     18.94 o 
   0   4   9     4816.86     4860.60     43.38 o 
   1   4   9       39.05       35.53      3.71 o 
   2   4   9      575.64      547.26     33.95 o 
   3   4   9      593.89      615.83     20.35 o 
   4   4   9      129.81      109.01     11.23 o 
   5   4   9      148.03      119.38     12.58 o 
  -6   5   9      160.02      147.42     12.85 o 
  -5   5   9      525.28      431.45     14.94 o 
  -4   5   9       21.21       12.20      5.33 o 
  -3   5   9      432.63      438.70     13.40 o 
  -2   5   9     2573.13     2486.99     27.87 o 
  -1   5   9      488.41      486.60     12.89 o 
   0   5   9        2.16        4.48      3.19 o 
   1   5   9     1021.66     1050.33     14.86 o 
   2   5   9      124.24      120.02     10.54 o 
   3   5   9       75.09       76.33     13.41 o 
   4   5   9      172.09      195.25     16.46 o 
  -5   6   9       86.52       98.86     11.45 o 
  -4   6   9     1897.42     1873.28     31.01 o 
  -3   6   9      147.86      147.86     12.33 o 
  -2   6   9      143.16      142.38      7.46 o 
  -1   6   9     1914.43     1895.52     24.68 o 
   0   6   9      781.48      779.60     13.64 o 
   1   6   9       43.88       53.40      5.06 o 
   2   6   9      355.73      350.41     16.78 o 
   3   6   9      877.09      861.06     43.31 o 
   4   6   9      605.99      603.12     31.39 o 
  -4   7   9       33.07       28.25      8.86 o 
  -3   7   9      142.70      134.26     26.69 o 
  -2   7   9       70.56       78.34      8.46 o 
  -1   7   9        5.83        5.07      4.61 o 
   0   7   9       36.03       41.74      5.95 o 
   1   7   9       91.38      103.35      7.89 o 
   2   7   9       81.31      106.27     28.02 o 
   3   7   9       10.52        6.56     10.76 o 
  -3   8   9      249.39      261.78     17.06 o 
  -2   8   9        8.66        5.54      8.09 o 
  -1   8   9      224.36      255.37     12.80 o 
   0   8   9      293.97      318.61     14.25 o 
   1   8   9        3.68       -0.79      6.40 o 
   2   8   9      388.18      396.86     20.38 o 
  -7   0  10     1359.59     1382.71     47.35 o 
  -6   0  10      106.40       97.29     14.64 o 
  -5   0  10     3194.92     3116.32     45.53 o 
  -4   0  10     1504.36     1488.30     26.49 o 
  -3   0  10      434.97      391.34     12.28 o 
  -2   0  10     2880.57     2712.42     70.33 o 
  -1   0  10     6567.51     6508.43     96.30 o 
   0   0  10     6520.02     6921.15    111.86 o 
   1   0  10      397.08      419.77     18.56 o 
   2   0  10     6988.29     7094.41    115.85 o 
   3   0  10     4216.00     4285.05     78.44 o 
   4   0  10      183.47      191.11     18.67 o 
   5   0  10      727.82      719.99     35.15 o 
  -7   1  10       72.15       52.37     10.28 o 
  -6   1  10      155.75      159.22     12.14 o 
  -5   1  10      296.41      311.19     11.37 o 
  -4   1  10       15.89       29.87      4.04 o 
  -3   1  10      539.79      579.75     15.86 o 
  -2   1  10     1825.11     1933.86     20.20 o 
  -1   1  10     1616.17     1806.71     18.08 o 
   0   1  10       43.08       23.37      2.98 o 
   1   1  10      126.25       96.38      7.14 o 
   2   1  10      625.91      628.56     13.78 o 
   3   1  10        0.26        0.98      3.94 o 
   4   1  10        5.35       12.28      6.63 o 
   5   1  10        0.18       -0.70      6.78 o 
  -7   2  10      475.80      480.40     20.56 o 
  -6   2  10       27.19       25.44      6.38 o 
  -5   2  10      939.91      943.93     18.94 o 
  -4   2  10     3068.03     3078.80     31.15 o 
  -3   2  10     2133.07     2203.72     23.70 o 
  -2   2  10     1824.35     1854.18     20.16 o 
  -1   2  10     8393.91     8477.64     58.25 o 
   0   2  10     1012.98     1013.71     11.35 o 
   1   2  10       76.69       67.36      5.32 o 
   2   2  10     3691.29     3747.08     59.65 o 
   3   2  10     1561.36     1576.23     31.48 o 
   4   2  10      249.28      226.45     13.22 o 
   5   2  10      861.89      846.60     38.67 o 
  -7   3  10       48.20       61.14     10.80 o 
  -6   3  10       80.77       97.20      8.76 o 
  -5   3  10       31.00       36.60     11.51 o 
  -4   3  10      320.82      295.15     19.77 o 
  -3   3  10      366.63      367.72      9.25 o 
  -2   3  10      349.42      285.88     11.84 o 
  -1   3  10       16.59       20.30      2.68 o 
   0   3  10     2803.57     2995.45     25.56 o 
   1   3  10      901.44      911.98     16.70 o 
   2   3  10      144.83      137.31      8.19 o 
   3   3  10     1332.77     1286.71     29.11 o 
   4   3  10      805.45      681.48     46.35 o 
   5   3  10      129.03      142.03     19.65 o 
  -6   4  10       36.67       31.09      8.80 o 
  -5   4  10     2154.21     2066.45     31.65 o 
  -4   4  10      834.44      828.61     18.03 o 
  -3   4  10      305.78      295.59      9.09 o 
  -2   4  10     2261.52     2185.79     24.64 o 
  -1   4  10     2113.08     2089.88     20.69 o 
   0   4  10      545.93      531.82      9.68 o 
   1   4  10       18.20       12.78      3.77 o 
   2   4  10      878.61      850.93     22.92 o 
   3   4  10      630.75      659.37     23.32 o 
   4   4  10      132.59      113.84     13.92 o 
   5   4  10      208.11      191.78     14.95 o 
  -6   5  10      577.10      555.51     21.51 o 
  -5   5  10      821.62      764.29     22.05 o 
  -4   5  10       42.15       46.03      6.76 o 
  -3   5  10     1121.02     1134.89     25.58 o 
  -2   5  10     2605.65     2512.75     28.36 o 
  -1   5  10       32.76       32.87      4.62 o 
   0   5  10      794.24      761.55     12.59 o 
   1   5  10     1063.23     1118.14     17.74 o 
   2   5  10      608.62      571.31     27.42 o 
   3   5  10        2.50        5.51      7.29 o 
   4   5  10      388.79      404.79     41.80 o 
  -5   6  10       85.48       93.90     31.14 o 
  -4   6  10        4.11        3.60      5.67 o 
  -3   6  10       65.41       56.81      9.94 o 
  -2   6  10        9.49        8.83      4.18 o 
  -1   6  10       27.90       31.14      5.20 o 
   0   6  10      136.96      151.21      9.70 o 
   1   6  10       35.62       24.54      6.33 o 
   2   6  10      520.27      561.88     20.96 o 
   3   6  10      441.48      412.02     19.47 o 
  -4   7  10      162.75      169.65     13.78 o 
  -3   7  10      618.56      618.94     24.61 o 
  -2   7  10      292.27      295.48     11.06 o 
  -1   7  10       54.30       62.87      6.61 o 
   0   7  10      588.60      620.90     14.97 o 
   1   7  10      434.88      480.18     16.33 o 
   2   7  10       58.85       57.39     10.78 o 
   3   7  10      212.65      201.20     15.77 o 
  -3   8  10        2.76        0.49      8.29 o 
  -2   8  10      107.14      111.24     12.79 o 
  -1   8  10      668.44      715.11     23.46 o 
   0   8  10       21.54       21.49      9.14 o 
   1   8  10        0.56       -4.02      7.98 o 
  -7   1  11      699.47      717.73     24.46 o 
  -6   1  11     1112.00     1123.15     27.99 o 
  -5   1  11      141.53      147.38      8.52 o 
  -4   1  11     1154.83     1178.62     16.96 o 
  -3   1  11     7734.19     7616.01     61.22 o 
  -2   1  11     2962.89     2992.91     28.18 o 
  -1   1  11       13.02       13.78      2.68 o 
   0   1  11     3678.22     3657.87     48.82 o 
   1   1  11     5487.65     5519.05     67.67 o 
   2   1  11      650.05      685.03     29.24 o 
   3   1  11     1014.03     1018.95     19.19 o 
   4   1  11     2560.74     2645.12     66.71 o 
   5   1  11      288.92      273.92     17.46 o 
  -7   2  11        0.23       -6.22      7.56 o 
  -6   2  11       10.81        9.89      5.79 o 
  -5   2  11      249.29      257.51     10.97 o 
  -4   2  11      725.87      704.27     13.17 o 
  -3   2  11      966.04     1019.92     16.13 o 
  -2   2  11        2.56        8.21      4.45 o 
  -1   2  11     2204.21     2367.10     20.81 o 
   0   2  11       12.90        3.36      4.85 o 
   1   2  11      155.21      148.75      7.29 o 
   2   2  11      336.24      336.31     21.41 o 
   3   2  11      520.73      511.67     28.74 o 
   4   2  11      111.49       93.33     10.50 o 
   5   2  11      260.27      265.04     24.81 o 
  -6   3  11      940.62      938.75     31.41 o 
  -5   3  11      102.24       97.90      8.07 o 
  -4   3  11      261.77      281.49     10.80 o 
  -3   3  11     2515.04     2520.44     27.15 o 
  -2   3  11      119.72      135.05     11.93 o 
  -1   3  11     1177.95     1170.79     13.66 o 
   0   3  11     5853.87     5851.08     49.93 o 
   1   3  11     3918.21     3836.14     43.12 o 
   2   3  11        4.94        4.93      8.14 o 
   3   3  11      251.51      231.54     13.25 o 
   4   3  11     1413.62     1319.56     41.97 o 
   5   3  11       22.27       17.57     13.97 o 
  -6   4  11        3.99       -4.28      5.56 o 
  -5   4  11      949.75      934.72     20.64 o 
  -4   4  11      133.79      144.84      8.72 o 
  -3   4  11      490.80      519.87     11.71 o 
  -2   4  11     2342.24     2308.03     30.22 o 
  -1   4  11     1379.80     1381.27     18.43 o 
   0   4  11      493.06      482.29     10.91 o 
   1   4  11      233.95      220.66      9.83 o 
   2   4  11     1602.57     1566.98     32.76 o 
   3   4  11     2537.80     2480.33     54.45 o 
   4   4  11       88.07       78.07     11.09 o 
  -6   5  11      330.84      370.31     18.53 o 
  -5   5  11       36.72       32.40      7.06 o 
  -4   5  11      670.43      659.93     23.41 o 
  -3   5  11     1791.84     1732.27     24.97 o 
  -2   5  11      153.91      144.15      7.19 o 
  -1   5  11      131.44      117.91      6.60 o 
   0   5  11      317.66      309.27      9.71 o 
   1   5  11      279.33      275.71     11.35 o 
   2   5  11        3.23        0.73      6.32 o 
   3   5  11      360.78      388.11     26.17 o 
   4   5  11      554.60      624.15     27.01 o 
  -5   6  11      516.98      522.64     17.46 o 
  -4   6  11      919.22      916.54     21.47 o 
  -3   6  11       11.79       12.12      5.74 o 
  -2   6  11       34.75       37.24      5.37 o 
  -1   6  11      903.22      903.36     16.72 o 
   0   6  11       14.57       16.30      5.67 o 
   1   6  11      374.82      364.97     17.09 o 
   2   6  11      510.10      540.85     21.19 o 
   3   6  11       38.53       35.61     10.12 o 
  -4   7  11       21.72       21.99      7.29 o 
  -3   7  11       94.46       98.02      9.37 o 
  -2   7  11       36.75       50.52      8.24 o 
  -1   7  11      316.71      303.06     11.32 o 
   0   7  11      398.09      458.21     15.58 o 
   1   7  11       75.46       72.00     11.17 o 
   2   7  11      369.74      370.56     19.00 o 
  -2   8  11      467.97      517.65     17.87 o 
  -1   8  11     1061.94     1133.23     21.59 o 
   0   8  11       68.95       81.08     26.31 o 
   1   8  11      195.87      213.31     22.51 o 
  -7   0  12      839.63      764.49     35.78 o 
  -6   0  12      186.92      172.69     17.93 o 
  -5   0  12     2062.95     2098.76     36.08 o 
  -4   0  12     3307.84     3463.34     48.37 o 
  -3   0  12      183.54      157.93     19.60 o 
  -2   0  12    12490.91    12884.29    135.71 o 
  -1   0  12     3172.88     3068.97     38.99 o 
   0   0  12      879.93      924.83     29.39 o 
   1   0  12      838.35      747.34     26.61 o 
   2   0  12      115.77      125.41     12.77 o 
   3   0  12       39.86       35.46      9.63 o 
   4   0  12     1796.94     1822.31     56.35 o 
   5   0  12     1329.48     1336.35     50.28 o 
  -7   1  12        6.16        2.88      8.15 o 
  -6   1  12        0.23        1.91      6.76 o 
  -5   1  12        4.99        6.60      4.97 o 
  -4   1  12       24.74       42.34      7.84 o 
  -3   1  12       30.03       25.34      3.88 o 
  -2   1  12        0.67        1.81      3.27 o 
  -1   1  12       98.95      103.21      5.37 o 
   0   1  12      115.29      116.86      8.36 o 
   1   1  12       22.30       25.19      5.74 o 
   2   1  12        0.13        2.04      4.19 o 
   3   1  12       31.61       26.32      5.55 o 
   4   1  12        6.79       17.08     11.22 o 
   5   1  12       16.39       23.01      9.64 o 
  -7   2  12       24.54       38.38      9.88 o 
  -6   2  12     1851.32     1824.93     43.85 o 
  -5   2  12      739.01      758.19     17.54 o 
  -4   2  12       56.79       47.19      4.99 o 
  -3   2  12     1101.21     1039.05     15.52 o 
  -2   2  12     2867.68     2870.36     29.03 o 
  -1   2  12     1789.03     1746.61     17.11 o 
   0   2  12       91.46       96.19      6.27 o 
   1   2  12     5122.49     5213.92     70.21 o 
   2   2  12     6898.26     6990.13     70.40 o 
   3   2  12     1164.32     1237.72     28.91 o 
   4   2  12      144.45      154.08     12.58 o 
   5   2  12      575.17      580.22     34.69 o 
  -6   3  12      444.68      431.98     15.21 o 
  -5   3  12        0.32        9.34      5.32 o 
  -4   3  12      356.46      363.25     10.24 o 
  -3   3  12     2015.07     2180.16     25.09 o 
  -2   3  12      191.75      197.00      7.72 o 
  -1   3  12      444.74      452.15     10.53 o 
   0   3  12     1407.93     1420.82     22.65 o 
   1   3  12      357.73      357.49     11.45 o 
   2   3  12       46.99       50.25      6.25 o 
   3   3  12      481.53      517.26     19.32 o 
   4   3  12      245.38      254.20     15.61 o 
  -6   4  12      424.71      421.18     15.62 o 
  -5   4  12     1222.70     1233.25     24.00 o 
  -4   4  12      611.63      581.19     28.55 o 
  -3   4  12       14.88       12.27      4.00 o 
  -2   4  12      626.38      609.24     12.50 o 
  -1   4  12      432.04      481.16     10.88 o 
   0   4  12      127.81      127.89      7.63 o 
   1   4  12     1130.88     1101.23     20.49 o 
   2   4  12     1421.16     1402.79     31.35 o 
   3   4  12       83.74       75.09     10.24 o 
   4   4  12      793.48      766.35     25.99 o 
  -5   5  12       15.88       14.22     12.68 o 
  -4   5  12      357.21      398.48     14.19 o 
  -3   5  12       84.04       84.96      7.44 o 
  -2   5  12      361.95      366.68     10.74 o 
  -1   5  12      241.17      251.15      9.07 o 
   0   5  12      210.77      198.52     12.06 o 
   1   5  12      267.13      287.55     11.76 o 
   2   5  12      159.41      158.41     15.23 o 
   3   5  12     1365.42     1332.21     33.77 o 
  -5   6  12      132.93      122.84     10.42 o 
  -4   6  12       51.97       50.00      7.77 o 
  -3   6  12      786.99      731.89     18.61 o 
  -2   6  12     2807.91     2746.17     32.26 o 
  -1   6  12      447.68      410.79     15.45 o 
   0   6  12        0.30       -7.39      5.74 o 
   1   6  12      110.19      112.26     11.43 o 
   2   6  12       12.55       17.10      8.60 o 
   3   6  12       16.90       25.56      9.49 o 
  -4   7  12      605.06      576.11     18.75 o 
  -3   7  12      537.55      540.55     17.50 o 
  -2   7  12      154.07      143.10      8.73 o 
  -1   7  12     1301.62     1287.49     25.67 o 
   0   7  12     1096.85     1216.35     30.09 o 
   1   7  12      506.75      553.86     31.93 o 
   2   7  12       69.09       88.70     16.37 o 
  -2   8  12        0.95       -4.68      6.56 o 
  -1   8  12       20.69       14.70      7.28 o 
   0   8  12       93.62       74.98     16.20 o 
  -7   1  13      901.42      924.85     68.30 o 
  -6   1  13      112.79      107.30     11.24 o 
  -5   1  13       59.73       63.68      7.01 o 
  -4   1  13     3163.22     3217.41     33.13 o 
  -3   1  13      615.69      608.30     11.69 o 
  -2   1  13      429.41      449.60      9.76 o 
  -1   1  13     1658.57     1611.86     29.42 o 
   0   1  13     4278.60     4233.49     57.03 o 
   1   1  13        4.68        8.47      5.32 o 
   2   1  13      550.32      554.38     14.62 o 
   3   1  13     2015.52     2049.11     38.70 o 
   4   1  13      587.86      622.00     33.06 o 
  -6   2  13      147.40      147.31     10.12 o 
  -5   2  13      348.47      393.12     13.40 o 
  -4   2  13        4.56        6.25      3.86 o 
  -3   2  13      551.29      576.88     11.75 o 
  -2   2  13        3.05       -1.26      4.57 o 
  -1   2  13      271.82      292.12     11.41 o 
   0   2  13        2.39        2.31      3.80 o 
   1   2  13      184.97      179.09      8.75 o 
   2   2  13     1059.87     1125.68     31.70 o 
   3   2  13       19.80       25.25      7.81 o 
   4   2  13       43.76       30.39      8.92 o 
  -6   3  13        0.87        3.17      5.90 o 
  -5   3  13      638.75      618.28     18.52 o 
  -4   3  13     2117.51     2113.51     25.94 o 
  -3   3  13     1906.52     1921.13     23.50 o 
  -2   3  13        2.90        6.04      3.45 o 
  -1   3  13      982.85      911.09     22.18 o 
   0   3  13     4015.29     3936.85     44.68 o 
   1   3  13       65.21       71.72      6.73 o 
   2   3  13     1237.43     1216.86     22.38 o 
   3   3  13      633.65      704.50     37.62 o 
   4   3  13      492.72      498.73     67.04 o 
  -6   4  13       34.70       38.56      8.85 o 
  -5   4  13      199.43      214.47     11.26 o 
  -4   4  13       19.20       11.63      5.60 o 
  -3   4  13       11.29        7.90      4.18 o 
  -2   4  13     1060.45     1030.98     22.55 o 
  -1   4  13      212.99      220.37     12.17 o 
   0   4  13      392.10      411.42     12.66 o 
   1   4  13     1129.58     1153.19     21.66 o 
   2   4  13       89.14       97.83     10.52 o 
   3   4  13      113.28      117.09     12.03 o 
   4   4  13      123.96      134.43     18.75 o 
  -5   5  13       98.06       91.49      9.02 o 
  -4   5  13      261.95      260.69     12.04 o 
  -3   5  13      276.46      256.00      9.72 o 
  -2   5  13      963.89      972.94     23.74 o 
  -1   5  13      892.91      913.45     23.93 o 
   0   5  13     1071.97     1021.23     25.70 o 
   1   5  13      410.26      418.77     13.85 o 
   2   5  13      823.28      774.86     36.47 o 
   3   5  13      449.93      469.36     38.96 o 
  -4   6  13        0.24       -4.70      5.56 o 
  -3   6  13      291.41      284.17     12.72 o 
  -2   6  13     1152.13     1222.62     20.36 o 
  -1   6  13      194.75      194.87     18.14 o 
   0   6  13       53.53       52.04      8.93 o 
   1   6  13      995.31     1057.52     38.83 o 
   2   6  13      383.05      441.57     23.54 o 
  -3   7  13       59.77       60.66      8.42 o 
  -2   7  13       57.53       55.91      6.86 o 
  -1   7  13      175.00      204.06     14.06 o 
   0   7  13      257.55      252.10     15.29 o 
   1   7  13      117.00      146.02     19.48 o 
  -6   0  14      220.47      207.84     19.90 o 
  -5   0  14      312.15      288.73     14.22 o 
  -4   0  14     2375.16     2479.92     39.46 o 
  -3   0  14     2073.88     2022.87     36.68 o 
  -2   0  14     2865.84     2875.84     62.32 o 
  -1   0  14      169.89      161.12     14.75 o 
   0   0  14      807.53      788.91     29.50 o 
   1   0  14     8096.99     8194.22    137.87 o 
   2   0  14     1714.22     1701.32     45.87 o 
   3   0  14      191.66      178.76     16.48 o 
   4   0  14     1866.65     1940.60     61.19 o 
  -6   1  14       85.46       96.98     12.67 o 
  -5   1  14        3.36        2.12      4.28 o 
  -4   1  14      176.61      177.07      7.65 o 
  -3   1  14      544.87      502.15     11.03 o 
  -2   1  14      478.22      458.78     16.87 o 
  -1   1  14      291.27      311.04     13.67 o 
   0   1  14        6.17        5.18      5.34 o 
   1   1  14      233.58      237.17     12.60 o 
   2   1  14      257.74      269.91     11.41 o 
   3   1  14       35.05       25.04      7.88 o 
   4   1  14       10.07       17.86     13.13 o 
  -6   2  14     1921.10     1968.08     46.96 o 
  -5   2  14     1698.88     1728.90     28.13 o 
  -4   2  14      193.65      183.77      7.88 o 
  -3   2  14     2032.06     2023.29     32.75 o 
  -2   2  14     1064.83     1088.24     18.81 o 
  -1   2  14       27.64       35.70      6.93 o 
   0   2  14     1283.87     1207.02     21.01 o 
   1   2  14      371.39      367.33     12.20 o 
   2   2  14        7.26        8.75      5.23 o 
   3   2  14      537.81      564.00     20.77 o 
   4   2  14      884.33     1020.79     29.39 o 
  -6   3  14        8.77        9.50      6.32 o 
  -5   3  14      452.54      466.64     15.07 o 
  -4   3  14       41.17       43.39      5.37 o 
  -3   3  14      598.92      591.90     17.34 o 
  -2   3  14        3.11        2.53      4.03 o 
  -1   3  14       88.08       91.11      8.94 o 
   0   3  14      368.85      330.39     11.59 o 
   1   3  14      333.23      345.91     12.27 o 
   2   3  14      208.91      207.20     10.40 o 
   3   3  14       77.11       82.38     10.85 o 
   4   3  14       19.47       17.63      8.64 o 
  -6   4  14      267.19      265.27     13.40 o 
  -5   4  14       15.23        9.78      6.12 o 
  -4   4  14       50.91       53.67     12.16 o 
  -3   4  14     2535.94     2579.19     29.83 o 
  -2   4  14      615.23      592.42     15.27 o 
  -1   4  14        6.99       -0.49      7.23 o 
   0   4  14     3010.88     3106.49     97.71 o 
   1   4  14     1393.51     1380.33     24.53 o 
   2   4  14      469.62      452.77     19.05 o 
   3   4  14      148.76      164.88     13.93 o 
  -5   5  14      132.41      140.81     10.39 o 
  -4   5  14      592.76      582.00     16.89 o 
  -3   5  14      242.11      226.38     17.91 o 
  -2   5  14      500.89      514.72     15.44 o 
  -1   5  14      809.51      829.87     24.28 o 
   0   5  14        4.14       -1.51      6.02 o 
   1   5  14      595.72      594.61     16.79 o 
   2   5  14      861.77      858.93     26.68 o 
   3   5  14      476.92      488.70     36.66 o 
  -4   6  14      262.84      293.69     13.61 o 
  -3   6  14      640.84      639.34     18.05 o 
  -2   6  14      580.67      617.02     17.61 o 
  -1   6  14       48.09       45.37      8.95 o 
   0   6  14      187.71      184.27     13.51 o 
   1   6  14      566.11      582.13     32.11 o 
   2   6  14       27.24       28.00      9.53 o 
  -3   7  14        5.94        3.37      6.37 o 
  -2   7  14      302.88      349.81     19.16 o 
  -1   7  14      927.82      958.02     27.55 o 
   0   7  14      315.54      343.50     18.77 o 
  -6   1  15      249.12      287.26     19.11 o 
  -5   1  15      563.59      588.75     13.77 o 
  -4   1  15      748.15      800.19     14.86 o 
  -3   1  15      346.50      322.68      9.32 o 
  -2   1  15     1208.24     1221.08     33.36 o 
  -1   1  15     2390.24     2228.05     38.44 o 
   0   1  15      665.07      703.18     20.42 o 
   1   1  15     2531.33     2593.32     43.02 o 
   2   1  15      819.19      845.12     19.23 o 
   3   1  15      975.62      935.23     26.64 o 
   4   1  15      394.86      442.32     30.49 o 
  -6   2  15        1.03        0.14      6.10 o 
  -5   2  15       89.43      110.52     10.76 o 
  -4   2  15      262.21      274.02      9.73 o 
  -3   2  15        3.85        7.63      3.78 o 
  -2   2  15      173.81      174.24     12.16 o 
  -1   2  15      329.73      336.23     14.81 o 
   0   2  15     2235.73     2186.08     31.01 o 
   1   2  15      583.45      558.13     15.21 o 
   2   2  15        0.43       -2.18      4.97 o 
   3   2  15        8.38        6.29      7.90 o 
  -6   3  15      185.11      170.07     14.14 o 
  -5   3  15     1578.48     1584.92     33.02 o 
  -4   3  15     2081.42     2048.54     26.33 o 
  -3   3  15      225.17      219.61     10.25 o 
  -2   3  15      775.04      748.23     21.27 o 
  -1   3  15     1745.16     1684.75     53.34 o 
   0   3  15       36.83       34.18      7.27 o 
   1   3  15      458.23      443.46     17.71 o 
   2   3  15      846.87      832.80     24.86 o 
   3   3  15      292.98      323.42     36.66 o 
  -5   4  15       20.89       17.31      6.75 o 
  -4   4  15      573.54      591.30     30.04 o 
  -3   4  15      852.63      880.22     24.95 o 
  -2   4  15      469.77      481.13     17.95 o 
  -1   4  15      181.48      169.10     11.91 o 
   0   4  15      219.83      208.05     12.94 o 
   1   4  15        5.37        4.94      5.29 o 
   2   4  15       54.72       77.09     15.72 o 
   3   4  15      361.73      331.67     47.88 o 
  -5   5  15      541.95      586.72     18.32 o 
  -4   5  15      269.10      288.83     12.91 o 
  -3   5  15       74.43       78.42      8.03 o 
  -2   5  15      718.57      769.74     45.27 o 
  -1   5  15     1129.95     1140.14     28.48 o 
   0   5  15      203.32      181.53     12.87 o 
   1   5  15      430.19      430.00     27.49 o 
   2   5  15      778.41      753.01     25.95 o 
  -4   6  15      483.54      532.31     17.62 o 
  -3   6  15      389.92      394.06     19.05 o 
  -2   6  15      106.44      104.87     11.25 o 
  -1   6  15     1104.39     1073.74     28.83 o 
   0   6  15     1131.89     1193.97     30.50 o 
   1   6  15      690.33      705.21     36.13 o 
  -2   7  15      155.59      148.20     13.27 o 
  -1   7  15      301.15      314.87     38.90 o 
  -6   0  16      206.76      204.24     20.47 o 
  -5   0  16       61.90       66.77     13.43 o 
  -4   0  16     2122.89     2250.14     38.62 o 
  -3   0  16     1048.99      983.12     35.08 o 
  -2   0  16      104.44       91.18     13.41 o 
  -1   0  16     3470.61     3253.26     71.46 o 
   0   0  16     1489.32     1633.71     46.79 o 
   1   0  16       99.93       81.90     13.48 o 
   2   0  16      238.51      246.48     19.51 o 
   3   0  16     1436.11     1551.95     57.80 o 
  -6   1  16       79.80       62.78     10.48 o 
  -5   1  16       53.31       67.64      6.55 o 
  -4   1  16      492.60      480.81     12.05 o 
  -3   1  16       15.69       21.10     10.48 o 
  -2   1  16       71.48       57.40      8.43 o 
  -1   1  16      935.81      815.58     22.68 o 
   0   1  16       15.74        8.66      6.57 o 
   1   1  16        1.47       -2.25      5.95 o 
   2   1  16      182.89      167.02     10.22 o 
   3   1  16       19.15       20.65      8.73 o 
  -6   2  16       80.69       90.69      9.31 o 
  -5   2  16      146.54      143.91      9.79 o 
  -4   2  16     1335.78     1364.33     26.19 o 
  -3   2  16     1188.92     1219.80     28.11 o 
  -2   2  16      168.04      170.42     11.74 o 
  -1   2  16      884.54      870.23     23.59 o 
   0   2  16     2989.03     3142.32     78.66 o 
   1   2  16      843.84      831.21     19.17 o 
   2   2  16      215.91      189.39     15.28 o 
   3   2  16     1623.51     1679.90     53.32 o 
  -5   3  16       31.07       29.85      7.03 o 
  -4   3  16        7.30        1.67      4.52 o 
  -3   3  16      276.75      281.57     14.77 o 
  -2   3  16      263.02      258.68     14.31 o 
  -1   3  16       65.68       44.19      8.18 o 
   0   3  16      516.03      487.10     18.41 o 
   1   3  16      246.73      252.33     18.34 o 
   2   3  16       70.24       65.40     10.12 o 
   3   3  16      143.17      140.00     15.60 o 
  -5   4  16      278.56      298.58     13.52 o 
  -4   4  16      839.12      813.87     19.52 o 
  -3   4  16     1084.30     1052.80     27.09 o 
  -2   4  16       12.99        1.81      6.42 o 
  -1   4  16      244.69      227.21     13.72 o 
   0   4  16      775.82      788.06     37.49 o 
   1   4  16      153.09      177.39     16.92 o 
   2   4  16      112.37       89.87     11.71 o 
  -4   5  16        3.57        3.83      7.69 o 
  -3   5  16      111.55      103.92     11.00 o 
  -2   5  16     1053.15     1073.63     28.19 o 
  -1   5  16      205.91      183.42     13.26 o 
   0   5  16      257.98      201.76     14.01 o 
   1   5  16      461.18      504.71     30.31 o 
  -3   6  16      341.94      331.38     25.83 o 
  -2   6  16        0.45       -5.87      7.17 o 
  -1   6  16      541.53      555.70     21.67 o 
   0   6  16      671.99      692.45     24.19 o 
  -6   1  17      604.58      680.95     19.13 o 
  -5   1  17     1548.27     1600.25     23.81 o 
  -4   1  17      119.24      104.43     11.57 o 
  -3   1  17     1637.37     1553.76     33.01 o 
  -2   1  17     2148.02     2186.49     40.21 o 
  -1   1  17       90.97       92.60      9.81 o 
   0   1  17     1468.29     1438.72     31.68 o 
   1   1  17     1814.74     1870.94     47.17 o 
   2   1  17      450.89      468.59     15.89 o 
   3   1  17        3.21       11.17      8.50 o 
  -5   2  17       58.20       85.24      8.55 o 
  -4   2  17       49.72       60.54      9.01 o 
  -3   2  17        3.13       -1.18      7.78 o 
  -2   2  17      516.04      505.02     18.94 o 
  -1   2  17      299.35      318.48     21.19 o 
   0   2  17       11.91       16.79      7.47 o 
   1   2  17       37.80       27.88      6.56 o 
   2   2  17      119.36      117.50      9.71 o 
  -5   3  17      176.90      197.39     11.42 o 
  -4   3  17        6.47       11.18      7.50 o 
  -3   3  17      927.47      902.07     32.71 o 
  -2   3  17      443.58      429.36     17.79 o 
  -1   3  17     1213.34     1099.13     39.70 o 
   0   3  17      939.95      926.27     33.45 o 
   1   3  17      831.67      845.70     43.22 o 
   2   3  17      437.56      399.26     25.05 o 
  -5   4  17      352.58      386.46     18.65 o 
  -4   4  17      487.13      473.55     29.46 o 
  -3   4  17      472.89      483.97     19.57 o 
  -2   4  17       62.67       42.84      9.04 o 
  -1   4  17      663.26      689.64     22.67 o 
   0   4  17      427.53      404.44     18.30 o 
   1   4  17      114.23      115.92     11.92 o 
   2   4  17      443.00      498.93     21.97 o 
  -4   5  17       25.45       12.28     12.46 o 
  -3   5  17      466.92      449.11     35.55 o 
  -2   5  17      565.22      523.23     20.92 o 
  -1   5  17      389.97      430.24     35.20 o 
   0   5  17      200.54      196.62     14.28 o 
   1   5  17      459.93      503.40     31.23 o 
  -2   6  17        6.12       -3.96      9.21 o 
  -1   6  17      203.26      235.04     15.99 o 
  -5   0  18     1546.00     1704.67     51.27 o 
  -4   0  18     2208.89     2369.58     61.93 o 
  -3   0  18      576.28      597.33     29.64 o 
  -2   0  18      315.11      364.27     23.40 o 
  -1   0  18     1464.98     1596.34     48.34 o 
   0   0  18      630.08      708.35     32.36 o 
   1   0  18      892.34      903.34     37.02 o 
   2   0  18     1765.03     1734.52     52.72 o 
  -5   1  18        4.14       -4.30     10.07 o 
  -4   1  18        3.08        0.94      7.09 o 
  -3   1  18       13.25        8.08      9.35 o 
  -2   1  18      635.77      523.46     37.12 o 
  -1   1  18      117.54       88.50     10.36 o 
   0   1  18       52.31       46.65      8.90 o 
   1   1  18        2.00        5.68      5.77 o 
   2   1  18       49.69       38.43      7.87 o 
  -5   2  18      673.82      783.86     36.31 o 
  -4   2  18      856.41      856.68     25.15 o 
  -3   2  18      110.22       67.54     11.10 o 
  -2   2  18     1639.72     1578.83     45.34 o 
  -1   2  18     2636.71     2462.24     44.89 o 
   0   2  18      163.01      142.62     21.23 o 
   1   2  18       19.63       19.17      9.00 o 
   2   2  18      907.18      922.76     22.39 o 
  -5   3  18       26.48       19.16     13.02 o 
  -4   3  18       22.00        9.23     13.14 o 
  -3   3  18     1015.87     1087.51     65.86 o 
  -2   3  18      354.99      349.46     17.04 o 
  -1   3  18        0.38       -2.83     11.64 o 
   0   3  18      424.12      430.44     18.95 o 
   1   3  18      580.14      571.57     28.23 o 
   2   3  18        1.93        2.90      8.84 o 
  -4   4  18      608.91      612.19     33.59 o 
  -3   4  18      171.16      141.29     24.45 o 
  -2   4  18      218.46      236.11     39.94 o 
  -1   4  18     1912.46     1934.69     40.06 o 
   0   4  18      390.89      372.13     18.28 o 
   1   4  18        9.62        7.50      8.21 o 
  -3   5  18      556.26      576.14     22.44 o 
  -2   5  18      440.59      440.06     20.04 o 
  -1   5  18       75.79       75.14     11.07 o 
   0   5  18      236.31      211.81     15.35 o 
  -5   1  19       23.15       20.41      8.72 o 
  -4   1  19     1502.19     1575.89     42.87 o 
  -3   1  19     1004.04     1006.83     27.74 o 
  -2   1  19      844.51      867.77     25.66 o 
  -1   1  19      436.30      403.59     18.26 o 
   0   1  19     2147.14     2113.67     41.95 o 
   1   1  19      741.56      774.95     20.37 o 
  -5   2  19      220.77      226.79     22.30 o 
  -4   2  19      394.85      385.07     20.03 o 
  -3   2  19        0.27       -9.43      6.59 o 
  -2   2  19       64.75       83.16     25.34 o 
  -1   2  19      524.08      517.75     20.60 o 
   0   2  19        0.11       -1.29      7.29 o 
   1   2  19        6.98       -3.61      7.35 o 
  -4   3  19      480.24      465.71     20.11 o 
  -3   3  19     1114.52     1055.98     43.10 o 
  -2   3  19      165.24      142.06     12.83 o 
  -1   3  19      459.45      437.92     19.58 o 
   0   3  19     1470.83     1454.48     34.71 o 
   1   3  19      273.35      263.15     16.59 o 
  -3   4  19      186.41      177.39     14.19 o 
  -2   4  19      541.79      536.45     21.71 o 
  -1   4  19      174.40      221.81     26.04 o 
   0   4  19       27.43       28.16     10.67 o 
  -4   0  20      163.93      184.16     20.29 o 
  -3   0  20       63.23       77.81     15.56 o 
  -2   0  20     1922.28     1748.92     53.92 o 
  -1   0  20      244.37      216.27     21.38 o 
   0   0  20        1.93        6.60     11.57 o 
   1   0  20     1111.73     1007.30     41.57 o 
  -4   1  20       11.45        5.57     10.13 o 
  -3   1  20      189.46      204.82     14.57 o 
  -2   1  20       11.51        1.36      7.82 o 
  -1   1  20      163.85      140.09     33.52 o 
   0   1  20      228.01      230.01     15.28 o 
   1   1  20       17.71       23.63      7.68 o 
  -4   2  20       89.02       55.27     10.42 o 
  -3   2  20      396.11      389.00     18.77 o 
  -2   2  20     1936.33     1924.81     40.81 o 
  -1   2  20     1085.25     1069.98     29.92 o 
   0   2  20      180.02      172.29     14.06 o 
  -3   3  20      121.75      126.28     12.76 o 
  -2   3  20        0.76       -4.90      7.21 o 
  -1   3  20       81.65       63.21     10.76 o 
   0   3  20      330.22      359.76     19.15 o 
  -3   1  21      728.94      735.91     25.35 o 
  -2   1  21       19.90        7.13      8.08 o 
  -1   1  21     1386.80     1451.22     35.77 o 
   0   1  21      693.63      742.91     25.86 o 
  -3   2  21       94.29       64.61     11.07 o 
  -2   2  21       53.56       68.88     11.12 o 
  -1   2  21      184.06      199.74     26.36 o 
                                                 
